# Supplementary material for: Effect of photobiomodulation on lower urinary tract dysfunction in rat cystitis model
Source: PLoS One. 2024 Jul 26;19(7):e0306527. doi: 10.1371/journal.pone.0306527 (PMC11280135; doi:10.1371/journal.pone.0306527)
Supplement: S1 Data — (XLSX) [file pone.0306527.s001.xlsx]

## Sheet: NS+Sham
1								2								3
101								102								103
		Basal pressure	Voiding pressure	Urine volume	Voiding time	Voiding interval	Voiding volume			Basal pressure	Voiding pressure	Urine volume	Voiding time	Voiding interval	Voiding volume			Basal pressure	Voiding pressure	Urine volume	Voiding time	Voiding interval	Voiding volume
Pre	1			0.0043				Pre	1			1.6123				Pre	1			0.7038
	2	6.438	36.9529	0.7888	974.25	-	0.7845		2	8.6051	51.133	2.2092	1479.75	-	0.5969		2	8.2967	38.2369	2.1884	1099.25	-	1.4846
	3	8.3484	39.9756	1.681	1918	943.75	0.8922		3	9.8756	71.3688	3.4029	3060.75	1581	1.1937		3	7.6654	30.6488	3.6846	2913.75	1814.5	1.4962
	4	7.5895	37.2015	2.4612	3696.75	1778.75	0.7802		4	9.7577	49.391	4.5036	4454	1393.25	1.1007		4	7.5752	44.4724	5.1884	4620.75	1707	1.5038
	5								5								5
	6								6								6
	7								7								7
	8								8								8
	9								9								9
	10								10								10
	11								11								11
	12								12								12
	13								13								13
	14								14								14
	15								15								15
	16								16								16
	17								17								17
	18								18								18
	19								19								19
	20								20								20
30-120min	1			5.7155	4020.25			30-120min	1			9.0925	3680.25			30-120min	1			8.8769	3595.75
	2	9.4868	30.6065	6.5	4796.75	776.5	0.7845		2	7.8978	47.5311	10.8947	5629.25	1949	1.8022		2	12.1101	59.4167	10.2692	5246.25	1650.5	1.3923
	3	6.5819	31.7581	7.0603	5531.25	734.5	0.5603		3	7.6359	50.1507	12.0884	7014.5	1385.25	1.1937		3	10.6285	42.3853	11.0654	6771.75	1525.5	0.7962
	4	8.283	38.3007	7.2844	6122.25	591	0.2241		4	6.5881	60.6418	12.3868	7476.25	461.75	0.2984		4	9.3789	46.8944	12.0615	8076	1304.25	0.9961
	5	8.8718	25.0584	8.2801	7556	1433.75	0.9957		5	4.8199	59.1487	13.4953	8569.75	1093.5	1.1085		5
	6	9.1728	31.6272	8.8405	8292.75	736.75	0.5604		6								6
	7	9.1335	29.8214	9.2888	9042.25	749.5	0.4483		7								7
	8								8								8
	9								9								9
	10								10								10
	11								11								11
	12								12								12
	13								13								13
	14								14								14
	15								15								15
	16								16								16
	17								17								17
	18								18								18
	19								19								19
	20								20								20
101								102								103
		Basal pressure	Voiding pressure	0	0	Voiding interval	Voiding volume			Basal pressure	Voiding pressure	0	0	Voiding interval	Voiding volume			Basal pressure	Voiding pressure	0	0	Voiding interval	Voiding volume
	Pre	7.5	38			1361.3	0.819		Pre	9.4	57.3			1487.1	0.964		Pre	7.8	37.8			1760.8	1.495
	30-120min	8.6	31.2			837	0.596		30-120min	6.7	54.4			1222.4	1.101		30-120min	10.7	49.6			1493.4	1.062

## Sheet: AcOH+Sham
1								2								3								4								5								3								4
201								202								203								204								205								206								207
		Basal pressure	Voiding pressure	Urine volume	Voiding time	Voiding interval	Voiding volume			Basal pressure	Voiding pressure	Urine volume	Voiding time	Voiding interval	Voiding volume			Basal pressure	Voiding pressure	Urine volume	Voiding time	Voiding interval	Voiding volume			Basal pressure	Voiding pressure	Urine volume	Voiding time	Voiding interval	Voiding volume			Basal pressure	Voiding pressure	Urine volume	Voiding time	Voiding interval	Voiding volume			Basal pressure	Voiding pressure	Urine volume	Voiding time	Voiding interval	Voiding volume
Pre	1			0.7054				Pre	1			1				Pre	1			0.6085				Pre	1			1.3011				Pre	1			1.4053				Pre	1			0.6976				Pre	1
	2	10.3901	29.9538	1.0078	1165.75	-	0.3024		2	12.847	50.8667	1.2997	1508.5	-	0.2997		2	16.2973	49.4759	1.3023	1370.5	-	0.6938		2	10.2294	43.0425	1.5057	1497	-	0.2046		2	11.2457	59.3909	1.7065	1167.25	-	0.3012		2	8.9353	28.3148	1.0038	1128.25	-	0.3062		2
	3	10.0425	32.7096	1.314	1442.5	276.75	0.3062		3	15.6143	60.9598	1.5993	1771.25	262.75	0.2996		3	15.7399	47.0605	1.4108	1931.25	560.75	0.1085		3	7.2524	27.5147	1.9072	1911.5	414.5	0.4015		3	8.3063	63.7999	2.1042	1667.25	500	0.3977		3	10.0374	31.4507	1.3991	1624.5	496.25	0.3953		3
	4	9.9804	36.7067	1.5117	1719.75	277.25	0.1977		4	16.3896	60.8796	1.7004	1940.75	169.5	0.1011		4	14.3331	44.7512	1.7092	2207	275.75	0.2984		4	7.436	30.4392	2.4014	2441.25	529.75	0.4942		4	7.2303	57.7375	2.4053	1949	281.75	0.3011		4	9.4732	33.8912	1.7053	1987.25	362.75	0.3062		4
	5	10.0797	34.5095	1.8102	2013.5	293.75	0.2985		5	8.1012	73.6063	1.8016	2105	164.25	0.1012		5	15.8461	47.0472	1.9069	2504.75	297.75	0.1977		5	7.2655	34.6753	2.9034	2990	548.75	0.502		5	9.8547	58.3149	2.5057	2092.25	143.25	0.1004		5	9.0927	35.2426	2.0154	2192.5	205.25	0.3101		5
	6	6.9019	47.643	1.8644	2166	152.5	0.0542		6	25.9347	76.8548	1.9028	2233.75	128.75	0.1012		6	14.9171	50.1792	2.7092	3317.75	813	0.8023		6	6.6885	29.6524	3.1968	3379.25	389.25	0.2934		6	6.548	52.8692	2.9072	2563	470.75	0.4015		6	10.0243	39.6381	2.2092	2462.5	270	0.1938		6
	7	7.1253	30.3138	2.1125	2474	308	0.2481		7	22.9669	86.9212	2.004	2306.25	72.5	0.1012		7	13.3909	46.0784	3.3177	3990.25	672.5	0.6085		7	9.6524	47.5277	3.6099	3820.25	441	0.4131		7	7.8077	60.8868	3.7026	3532.25	969.25	0.7954		7	9.7881	43.3907	2.4146	2707.75	245.25	0.2054		7
	8	6.4674	35.3537	2.411	2841.5	367.5	0.2985		8	27.7127	83.4053	2.1051	2429	122.75	0.1011		8								8								8								8	8.253	30.5322	2.5153	2868.5	160.75	0.1007		8
	9	6.3929	28.4642	2.6203	3107	265.5	0.2093		9	10.2803	68.5397	2.2024	2659	230	0.0973		9								9								9								9	7.5313	38.2735	2.7169	3044.75	176.25	0.2016		9
	10	6.3557	28.9607	2.9149	3459.75	352.75	0.2946		10	17.927	64.2885	2.2997	2748.75	89.75	0.0973		10								10								10								10	9.5651	35.5181	3.0192	3690.75	646	0.3023		10
	11	7.6963	26.5525	3.0195	3525	65.25	0.1046		11	18.181	80.4108	2.4009	2919.25	170.5	0.1012		11								11								11								11								11
	12	7.5226	46.0665	3.1203	3719	194	0.1008		12	13.3684	88.0843	2.5059	3073.75	154.5	0.105		12								12								12								12								12
	13								13	8.9167	62.9918	2.7044	3350.25	276.5	0.1985		13								13								13								13								13
	14								14	8.0478	22.6059	3.004	3740	389.75	0.2996		14								14								14								14								14
	15								15								15								15								15								15								15
	16								16								16								16								16								16								16
	17								17								17								17								17								17								17
	18								18								18								18								18								18								18
	19								19								19								19								19								19								19
	20								20								20								20								20								20								20
30-120min	1			5.8414	3238.25			30-120min	1			6.113	2736			30-120min	1			6.426	2711			30-120min	1			8.4128	2922.75			30-120min	1			8.5943	3903.5			30-120min	1			8.3561	3465.75			30-120min	1
	2	5.2757	30.5745	6.4384	3858.5	620.25	0.597		2	12.085	53.5537	6.4088	3083.5	347.5	0.2958		2	8.5601	38.6596	7.1314	3510.25	799.25	0.7054		2	5.9803	25.495	8.6097	3176.75	254	0.1969		2	6.0887	54.9425	8.8916	4291.25	387.75	0.2973		2	6.5341	32.9071	8.4491	4121.25	655.5	0.093		2
	3	8.3294	27.5952	6.8415	4433.5	575	0.4031		3	11.3498	57.1231	6.5099	3235	151.5	0.1011		3	15.3418	54.8375	7.6352	4197.25	687	0.5038		3	5.8229	24.4852	9.2159	3881	704.25	0.6062		3	7.1909	56.7796	9.2893	4703.75	412.5	0.3977		3	8.6072	30.9783	8.8522	4556.75	435.5	0.4031		3
	4	9.1239	69.1184	7.4423	5178	744.5	0.6008		4	14.3175	59.0481	6.615	3966.75	731.75	0.1051		4	14.5455	46.2509	8.3367	5166.5	969.25	0.7015		4	5.1016	35.9474	9.4128	4241.25	360.25	0.1969		4	8.0176	59.7321	9.5904	5166	462.25	0.3011		4	8.2005	29.7318	9.1545	4983.75	427	0.3023		4
	5	9.8315	35.2047	7.7369	5694	516	0.2946		5	12.5796	43.9285	6.9107	4322	355.25	0.2957		5	11.8912	44.4062	9.0344	6062.25	895.75	0.6977		5	6.1508	16.4721	9.7217	4561.5	320.25	0.3089		5	6.7579	50.1791	10.0923	5825.75	659.75	0.5019		5	7.4526	19.4188	9.356	5399.25	415.5	0.2015		5
	6	8.4163	35.2792	8.047	5992	298	0.3101		6	8.5691	44.8643	7.401	5069.75	747.75	0.4903		6	11.0551	50.6437	9.8366	7058.75	996.5	0.8022		6	8.3147	26.5048	10.0112	4964	402.5	0.2895		6	7.1647	63.7474	10.5904	6368.25	542.5	0.4981		6	6.5998	21.1245	9.7668	5800	400.75	0.4108		6
	7	5.8219	25.2118	8.2408	6356	364	0.1938		7	7.4997	41.7762	7.7084	5500.75	431	0.3074		7								7	7.1606	33.7048	10.3163	5381.5	417.5	0.3051		7	6.8629	63.0913	10.988	6972	603.75	0.3976		7	7.0327	23.3289	10.0614	6161	361	0.2946		7
	8	7.0136	23.6477	8.4462	6687	331	0.2054		8	12.085	32.0574	8.3154	6177.25	676.5	0.607		8								8	6.9639	16.6294	10.6097	5760.75	379.25	0.2934		8	8.162	61.2805	11.6869	7782.75	810.75	0.6989		8	7.1771	23.342	10.3598	6571.25	410.25	0.2984		8
	9	7.4108	29.2338	8.7486	7119	432	0.3024		9	9.4113	35.1455	8.8135	6886	708.75	0.4981		9								9	6.636	24.7868	10.9147	6151.5	390.75	0.305		9	6.3774	63.3144	12.0845	8293.25	510.5	0.3976		9	8.4629	33.8387	10.666	7055	483.75	0.3062		9
	10	6.5046	31.5799	9.047	7448.5	329.5	0.2984		10	13.5555	46.2412	9.2104	7368.5	482.5	0.3969		10								10	5.5081	14.6229	11.0151	6323	171.5	0.1004		10	6.1674	67.5922	12.5826	8974	680.75	0.4981		10	6.9147	24.9165	10.9644	7407.25	352.25	0.2984		10
	11	6.8522	30.3634	9.2525	7821.5	373	0.2055		11	12.0984	58.4198	9.4166	7688.5	320	0.2062		11								11	7.9213	21.0884	11.3162	6752.25	429.25	0.3011		11								11	8.2399	30.7028	11.3714	7909.25	502	0.407		11
	12	7.597	31.8903	9.5548	8184.75	363.25	0.3023		12	6.8045	34.5573	9.619	7982	293.5	0.2024		12								12	8.8262	17.836	11.6174	7140.25	388	0.3012		12								12	6.7572	39.0083	11.5652	8324.5	415.25	0.1938		12
	13	6.7281	40.617	9.7525	8444.5	259.75	0.1977		13	18.2478	39.6506	9.8135	8334.5	352.5	0.1945		13								13	6.2295	17.1147	11.9185	7536	395.75	0.3011		13								13	8.6991	43.4694	11.8714	8905.5	581	0.3062		13
	14	5.9584	33.7647	9.9463	8802.75	358.25	0.1938		14								14								14	5.6524	16.0655	12.2158	7882	346	0.2973		14								14								14
	15								15								15								15	8.459	17.1803	12.6135	8350.5	468.5	0.3977		15								15								15
	16								16								16								16								16								16								16
	17								17								17								17								17								17								17
	18								18								18								18								18								18								18
	19								19								19								19								19								19								19
	20								20								20								20								20								20								20
201								202								203								204								205								206								207
		Basal pressure	Voiding pressure	0	0	Voiding interval	Voiding volume			Basal pressure	Voiding pressure	0	0	Voiding interval	Voiding volume			Basal pressure	Voiding pressure	0	0	Voiding interval	Voiding volume			Basal pressure	Voiding pressure	0	0	Voiding interval	Voiding volume			Basal pressure	Voiding pressure	0	0	Voiding interval	Voiding volume			Basal pressure	Voiding pressure	0	0	Voiding interval	Voiding volume
	Pre	8.1	34.3			255.3	0.22		Pre	15.9	67.7			186	0.154		Pre	15.1	47.4			524	0.452		Pre	8.1	35.5			464.7	0.385		Pre	8.5	58.8			473	0.383		Pre	9.2	35.1			320.3	0.258		Pre
	30-120min	7.3	34.2			428	0.316		30-120min	11.6	45.5			466.5	0.308		30-120min	12.3	47			869.6	0.682		30-120min	6.8	22			387.7	0.3		30-120min	7	60.1			563.4	0.443		30-120min	7.6	29.4			453.3	0.293		30-120min
[truncated: 13 more columns]

## Sheet: AcOH+Laser
1								2								3								4								5
301								302								304								305								307								308								309
		Basal pressure	Voiding pressure	Urine volume	Voiding time	Voiding interval	Voiding volume			Basal pressure	Voiding pressure	Urine volume	Voiding time	Voiding interval	Voiding volume			Basal pressure	Voiding pressure	Urine volume	Voiding time	Voiding interval	Voiding volume			Basal pressure	Voiding pressure	Urine volume	Voiding time	Voiding interval	Voiding volume			Basal pressure	Voiding pressure	Urine volume	Voiding time	Voiding interval	Voiding volume			Basal pressure	Voiding pressure	Urine volume	Voiding time	Voiding interval	Voiding volume
Pre	1			1.1159				Pre	1			0.7027				Pre	1			0.8139				Pre	1			1.5059				Pre	1			1.4108				Pre	1			0.6999				Pre	1
	2	12.2883	46.5907	1.3391	1262.75	-	0.2232		2	14.7767	47.8071	0.8996	1282.25	-	0.1969		2	10.3693	53.133	1.2131	1359	-	0.3992		2	10.6486	33.3142	1.8109	1249	-	0.305		2	9.6034	23.3038	1.7092	1441	-	0.2984		2	6.7173	62.9557	0.8961	1199.5	-	0.1962		2
	3	13.6029	58.0606	1.5623	1497.5	234.75	0.2232		3	13.7557	48.2762	1.197	1687.75	405.5	0.2974		3	11.8943	60.8636	1.5154	1597.5	238.5	0.3023		3	11.5254	38.2433	2.1082	1483	234	0.2973		3	7.0731	29.8328	2.0193	2107.25	666.25	0.3101		3	6.3327	45.5599	1.0961	1465.5	266	0.2		3
	4	13.3212	48.9384	1.6696	1657.75	160.25	0.1073		4	12.0725	52.167	1.6989	2347.5	659.75	0.5019		4	9.7329	56.09	1.7169	1844	246.5	0.2015		4	13.133	46.3742	2.6025	2005.75	522.75	0.4943		4	7.6106	39.6395	2.4146	2643.25	536	0.3953		4	5.2559	52.2003	1.5961	1964.25	498.75	0.5		4
	5	13.1736	63.9901	1.7812	1767.75	110	0.1116		5	10.4996	41.3638	2.0001	2802.75	455.25	0.3012		5	12.1197	55.5861	2.1161	2224.75	380.75	0.3992		5	14.1428	38.6551	2.9114	2336	330.25	0.3089		5	7.6893	16.0931	2.8138	3050.75	407.5	0.3992		5	5.679	42.5858	2.1922	2764.75	800.5	0.5961		5
	6	10.5309	56.6386	1.8971	1813.5	45.75	0.1159		6	11.9621	60.5694	2.2974	3066.75	264	0.2973		6	9.7859	58.9675	2.6161	2935.75	711	0.5		6	9.3864	35.3071	3.2087	2686.25	350.25	0.2973		6	5.8538	30.6326	3.4184	3795.25	744.5	0.6046		6	5.1662	46.9187	2.4961	3158.25	393.5	0.3039		6
	7	10.6919	55.6057	2.116	2122.5	309	0.2189		7	14.0179	55.092	2.4017	3228.5	161.75	0.1043		7	8.5262	62.8527	3.523	3870	934.25	0.9069		7	8.1375	38.3761	4.008	3542.25	856	0.7993		7								7	5.9097	30.0357	3.2922	4057.75	899.5	0.7961		7
	8	12.0602	55.1093	2.2318	2201	78.5	0.1158		8	12.1277	52.0152	2.4982	3365	136.5	0.0965		8								8								8								8								8
	9	10.4638	48.8713	2.3391	2266	65	0.1073		9	13.2039	53.2432	2.5986	3523.25	158.25	0.1004		9								9								9								9								9
	10	10.2626	61.3474	2.4507	2420	154	0.1116		10	11.2309	51.6703	2.699	3708.75	185.5	0.1004		10								10								10								10								10
	11	8.7332	36.6099	2.7855	2950.25	530.25	0.3348		11	11.8793	54.209	2.7994	3935.75	227	0.1004		11								11								11								11								11
	12	8.9747	37.455	3.2319	3432.75	482.5	0.4464		12								12								12								12								12								12
	13	10.6919	29.5535	3.6697	3937	504.25	0.4378		13								13								13								13								13								13
	14								14								14								14								14								14								14
	15								15								15								15								15								15								15
	16								16								16								16								16								16								16
	17								17								17								17								17								17								17
	18								18								18								18								18								18								18
	19								19								19								19								19								19								19
	20								20								20								20								20								20								20
30-120min	1			8.1162	3578.75			30-120min	1			6.209	3728.25			30-120min	1			7.6352	2764.75			30-120min	1			10.6303	4943.5			30-120min	1			10.2436	4146.5			30-120min	1			7.4884	3613.5			30-120min	1
	2	9.7662	25.6765	8.6698	4469.5	890.75	0.5536		2	11.2447	47.1172	6.9041	4573	844.75	0.6951		2	12.491	67.918	8.2359	3570	805.25	0.6007		2	9.134	47.4238	11.4373	5960.75	1017.25	0.807		2	13.1825	62.6352	10.7474	4662.5	516	0.5038		2	5.8328	43.3165	8.6884	4986.5	1373	1.2		2
	3	12.0199	35.0805	8.8887	4690.25	220.75	0.2189		3	11.424	36.0657	7.5064	5526.25	953.25	0.6023		3	8.4334	39.9525	8.5344	4036.75	466.75	0.2985		3	7.0747	32.2779	11.9315	7043.25	1082.5	0.4942		3	10.3114	50.141	11.2435	5213.5	551	0.4961		3	4.8713	41.0475	9.1884	6253.25	1266.75	0.5		3
	4	9.8467	29.3657	9.3351	5063.25	373	0.4464		4	8.5542	39.1977	8.2015	6204.25	678	0.6951		4	12.1727	78.2874	9.0382	4761.5	724.75	0.5038		4	6.8887	38.4293	12.727	8118.5	1075.25	0.7955		4	12.7892	53.2612	11.5497	5576.5	363	0.3062		4	4.6278	42.0859	9.5846	7621.25	1368	0.3962		4
	5	10.5979	35.1342	9.6656	5478	414.75	0.3305		5	10.817	50.0008	8.7034	7000.5	796.25	0.5019		5	16.4292	83.8964	9.7397	5603.75	842.25	0.7015		5	6.7558	27.216	13.6344	9332.75	1214.25	0.9074		5	15.6473	46.1554	11.852	5957.25	380.75	0.3023		5	5.8713	44.4318	10.0884	9006.75	1385.5	0.5038		5
	6	9.8869	38.7831	10.0003	5850	372	0.3347		6	10.9273	43.8887	9.1977	7688.75	688.25	0.4943		6	9.9848	84.8776	10.2397	6269.75	666	0.5		6								6	6.6273	34.4346	12.7511	6917	959.75	0.8991		6								6
	7	9.6991	19.68	10.6656	6680.75	830.75	0.6653		7	11.9483	46.4826	9.6997	8331.25	642.5	0.502		7	9.5207	58.4636	10.8404	7016.5	746.75	0.6007		7								7	7.5844	52.9335	13.5573	7974.5	1057.5	0.8062		7								7
	8	6.2246	18.3653	11.3309	7353	672.25	0.6653		8	9.658	52.0428	10.1978	9066.75	735.5	0.4981		8	8.9903	63.025	11.5458	7905.5	889	0.7054		8								8	5.7489	55.7391	14.2627	8849.75	875.25	0.7054		8								8
	9	5.6344	26.6156	11.5498	7669.25	316.25	0.2189		9								9								9								9								9								9
	10	8.1698	27.5815	12.2193	8472.25	803	0.6695		10								10								10								10								10								10
	11								11								11								11								11								11								11
	12								12								12								12								12								12								12
	13								13								13								13								13								13								13
	14								14								14								14								14								14								14
	15								15								15								15								15								15								15
	16								16								16								16								16								16								16
	17								17								17								17								17								17								17
	18								18								18								18								18								18								18
	19								19								19								19								19								19								19
	20								20								20								20								20								20								20
301								302								304								305								307								308								309
		Basal pressure	Voiding pressure	0	0	Voiding interval	Voiding volume			Basal pressure	Voiding pressure	0	0	Voiding interval	Voiding volume			Basal pressure	Voiding pressure	0	0	Voiding interval	Voiding volume			Basal pressure	Voiding pressure	0	0	Voiding interval	Voiding volume			Basal pressure	Voiding pressure	0	0	Voiding interval	Voiding volume			Basal pressure	Voiding pressure	0	0	Voiding interval	Voiding volume
	Pre	11.2	49.9			243.1	0.213		Pre	12.6	51.6			294.8	0.21		Pre	10.4	57.9			502.2	0.452		Pre	11.2	38.4			458.7	0.417		Pre	7.6	27.9			588.6	0.402		Pre	5.8	46.7			571.7	0.432		Pre
	30-120min	9.1	28.5			543.7	0.456		30-120min	10.7	45			762.6	0.57		30-120min	11.1	68.1			734.4	0.559		30-120min	7.5	36.3			1097.3	0.751		30-120min	10.3	50.8			671.9	0.574		30-120min	5.3	42.7			1348.3	0.65		30-120min
[truncated: 13 more columns]

## Sheet: Appendix
Appendix 1 Individual data of laser irradiation on micturition reflection parameters in rats									Appendix 1 Continued
Group	Animal No.		Basal pressure	Voiding pressure	Voiding interval	Voiding volume			Group	Animal No.		Basal pressure	Voiding pressure	Voiding interval	Voiding volume	Residual volume
			(mmHg)	(mmHg)	(s)	(g)						(mmHg)	(mmHg)	(s)	(g)	(mL)
	101		7.5	38	1361.3	0.819				101		8.6	31.2	837	0.596	0
	102		9.4	57.3	1487.1	0.964				102		6.7	54.4	1222.4	1.101	0.1
Sham	103		7.8	37.8	1760.8	1.495			Sham	103		10.7	49.6	1493.4	1.062	0.1
	mean		8.2	44.4	1536.4	1.093				mean		8.7	45.1	1184.3	0.92	0.07
	S.E.		0.6	6.5	117.9	0.205				S.E.		1.2	7.1	190.4	0.162	0.03
Group	Animal No.		Basal pressure	Voiding pressure	Voiding interval	Voiding volume			Group	Animal No.		Basal pressure	Voiding pressure	Voiding interval	Voiding volume	Residual volume
			(mmHg)	(mmHg)	(s)	(g)						(mmHg)	(mmHg)	(s)	(g)	(mL)
	201		8.1	34.3	255.3	0.22				201		7.3	34.2	428	0.316	0.05
	202		15.9	67.7	186	0.154				202		11.6	45.5	466.5	0.308	0.05
	203		15.1	47.4	524	0.452				203		12.3	47	869.6	0.682	0.05
	204		8.1	35.5	464.7	0.385				204		6.8	22	387.7	0.3	0.1
Control	205		8.5	58.8	473	0.383			Control	205		7	60.1	563.4	0.443	0.1
	206		9.2	35.1	320.3	0.258				206		7.6	29.4	453.3	0.293	0.1
	207		6.3	20.7	553.5	0.653				207		6.8	22.5	753.9	0.671	0.2
	208		7	25.5	566.6	0.6				208		6.9	24.4	997.5	0.983	0
	mean		9.8	40.6	417.9	0.388				mean		8.3	35.6	615	0.5	0.08
	S.E.		1.3	5.7	51.2	0.063				S.E.		0.8	4.9	81.1	0.09	0.02
Group	Animal No.		Basal pressure	Voiding pressure	Voiding interval	Voiding volume			Group	Animal No.		Basal pressure	Voiding pressure	Voiding interval	Voiding volume	Residual volume
			(mmHg)	(mmHg)	(s)	(g)						(mmHg)	(mmHg)	(s)	(g)	(mL)
	301		11.2	49.9	243.1	0.213				301		9.1	28.5	543.7	0.456	0.1
	302		12.6	51.6	294.8	0.21				302		10.7	45	762.6	0.57	0
	304		10.4	57.9	502.2	0.452				304		11.1	68.1	734.4	0.559	0.1
	305		11.2	38.4	458.7	0.417				305		7.5	36.3	1097.3	0.751	0.2
Laser	307		7.6	27.9	588.6	0.402			Laser	307		10.3	50.8	671.9	0.574	0.15
	308		5.8	46.7	571.7	0.432				308		5.3	42.7	1348.3	0.65	0.06
	309		12.1	59.3	175.6	0.125				309		7.6	51.5	628.7	0.424	0.05
	310		15.5	51.2	429.2	0.51				310		9.7	40.4	669.2	0.585	0.1
	mean		10.8	47.9	408	0.345				mean		8.9	45.4	807	0.571	0.1
	S.E.		1.1	3.7	54.3	0.05				S.E.		0.7	4.2	96.6	0.036	0.02

## Sheet: Appendix (percentage relative)
Appendix 1 Individual data of laser irradiation on micturition reflection parameters in rats							Appendix 1 Continued							Appendix 1 Continued							Appendix 1 Continued
Group	Animal No.		Basal pressure				Group	Animal No.		Voiding pressure				Group	Animal No.		Voiding interval				Group	Animal No.		Voiding volume
			Change ratio (%)							Change ratio (%)							Change ratio (%)							Change ratio (%)
			Pre	30-120 min						Pre	30-120 min						Pre	30-120 min						Pre	30-120 min
Sham	101		100	115			Sham	101		100	82			Sham	101		100	61			Sham	101		100	73
	102		100	71				102		100	95				102		100	82				102		100	114
	103		100	137				103		100	131				103		100	85				103		100	71
	mean		100	107.7				mean		100	102.7				mean		100	76				mean		100	86
	S.E.		0	19.4				S.E.		0	14.7				S.E.		0	7.5				S.E.		0	14
Group	Animal No.		Basal pressure				Group	Animal No.		Voiding pressure				Group	Animal No.		Voiding interval				Group	Animal No.		Voiding volume
			Change ratio (%)							Change ratio (%)							Change ratio (%)							Change ratio (%)
			Pre	30-120 min						Pre	30-120 min						Pre	30-120 min						Pre	30-120 min
Control	201		100	90			Control	201		100	100			Control	201		100	168			Control	201		100	144
	202		100	73				202		100	67				202		100	251				202		100	200
	203		100	81				203		100	99				203		100	166				203		100	151
	204		100	84				204		100	62				204		100	83				204		100	78
	205		100	82				205		100	102				205		100	119				205		100	116
	206		100	83				206		100	84				206		100	142				206		100	114
	207		100	108				207		100	109				207		100	136				207		100	103
	208		100	99				208		100	96				208		100	176				208		100	164
	mean		100	87.5				mean		100	89.9				mean		100	155.1				mean		100	133.8
	S.E.		0	4				S.E.		0	6.1				S.E.		0	17.4				S.E.		0	13.7
Group	Animal No.		Basal pressure				Group	Animal No.		Voiding pressure				Group	Animal No.		Voiding interval				Group	Animal No.		Voiding volume
			Change ratio (%)							Change ratio (%)							Change ratio (%)							Change ratio (%)
			Pre	30-120 min						Pre	30-120 min						Pre	30-120 min						Pre	30-120 min
Laser	301		100	81			Laser	301		100	57			Laser	301		100	224			Laser	301		100	214
	302		100	85				302		100	87				302		100	259				302		100	271
	304		100	107				304		100	118				304		100	146				304		100	124
	305		100	67				305		100	95				305		100	239				305		100	180
	307		100	136				307		100	182				307		100	114				307		100	143
	308		100	91				308		100	91				308		100	236				308		100	150
	309		100	63				309		100	87				309		100	358				309		100	339
	310		100	63				310		100	79				310		100	156				310		100	115
	mean		100	86.6				mean		100	99.5				mean		100	216.5				mean		100	192
	S.E.		0	8.9				S.E.		0	13.2				S.E.		0	27.4				S.E.		0	27.8
